# Supplementary material for: Development and Validation of a S1 Protein-Based ELISA for the Specific Detection of Antibodies against Equine Coronavirus
Source: Viruses. 2019 Nov 30;11(12):1109. doi: 10.3390/v11121109 (PMC6950238; doi:10.3390/v11121109)
Supplement: Supplementary file 1 [file viruses-11-01109-s001.zip › Supplementary Materials/Table S1-revised20191125.xlsx]

## Sheet: Sheet1
			Table S1 Detection of antibodies to ECoV in equine serum samples during an ECoV outbreak in winter 2014
			Acute phase						Convalescent phase
			Animal Name	Date (month.day.year)	qPCR ECoV resutls	wELISA OD values	VNT ECoV (log2)		Date (month.day.year)	qPCR ECoV resutls	wELISA OD values	VNT ECoV (log2)
			1. Ramos	12.12.2014	+	0.146	0		01.07.2015	+	2.3695	7
			2. Utrillo	12.12.2014	+	0.498	4		01.07.2015	-	3.163	11.5
			3. Julia	12.18.2014	-	0.523	5		01.07.2015	-	2.5035	10.5
			4. Sawyer	12.18.2014	+	2.232	9.5		01.07.2015	+	3.0305	9.5
			5. othello	12.18.2014	+	2.85	11		01.07.2015	-	3.537	12
			6. Gio	12.18.2014	-	2.873	9		01.07.2015	+	3.5525	12
			7. Daisy	12.18.2014	+	0.271	0		01.07.2015	+	1.141	4
			8. Diola	12.18.2014	+	1.435	9		01.07.2015	-	3.2375	11.5
			9. Reagan	12.18.2014	+	0.4125	4		01.07.2015	-	0.7715	4
			10. Wencenza	12.18.2014	-	0.607	4		01.07.2015		1.218	6
			11. Leiden	12.18.2014	+	2.424	8.5		01.07.2015	-	2.16	7
			12. Grayton Beach	12.18.2014	-	2.931	8.5		01.07.2015	-	2.8185	8.5
			13. Nelson	12.18.2014	-	0.131	0		01.07.2015	-	2.287	9
			14. Weltkaar	12.18.2014	-	0.3845	4		01.07.2015	-	1.036	8
			15. Broadway	12.18.2014	+	0.6265	6		01.07.2015	-	3.3035	11
			16. Manhattan	12.18.2014	-	2.955	10		01.07.2015	-	2.862	9.5
			17. Prism	12.18.2014	-	0.102	0		01.07.2015	-	2.828	9
			18. Cover Girl	12.18.2014	-	0.2055	0		01.07.2015	+	2.895	7.5
			19. Parma	12.18.2014	+	1.119	6		01.07.2015	-	2.7115	9
			20. Henry	12.18.2014	+	2.766	9		01.07.2015	-	3.5215	12
			21. Antone	12.18.2014	-	1.89	7		01.07.2015	-	3.2295	12
			22. Abby	12.18.2014	-	0.4005	3.5		01.07.2015	-	2.85	10
			23. Sardi	12.18.2014	-	0.5245	4		01.07.2015	-	2.9425	10
			25. Hello Daisy	12.18.2014	-	0.6785	6		01.07.2015	-	3.2065	9
			27. Levi	12.18.2014	-	0.4125	6		01.07.2015	-	2.8	12
			28. Billie Jean	12.18.2014	-	0.099	0		01.07.2015	+	1.1425	5
			29. Flirt	12.18.2014	-	0.29	0		01.07.2015	-	2.897	11
			Negative sera [VNT <8, (3log2)], are represented as 0 in the table
			Marked yellow:	animals showed seroconversion in virus neutralization titers (VNT )
			Marked orange:	animals with ≥4-fold increase in VNT
